# Supplementary material for: Enhancing fetal outcomes in GCK-MODY pregnancies: a precision medicine approach via non-invasive prenatal GCK mutation detection
Source: Front Med (Lausanne). 2024 Apr 30;11:1347290. doi: 10.3389/fmed.2024.1347290 (PMC11091329; doi:10.3389/fmed.2024.1347290)
Supplement: Supplementary Table 1 — List of SNPs in the GCK panel. [file Table_1.XLSX]

## Sheet: GCK
Chr	Pos	Ref	Alt	dbSNP ID	gnomAD	1000g	Omni	dbSNP	Topmed	Previous		GCK SNP panel
chr7	43853060	C	T	rs2730605	0.305025	0.494808		0.498905	0.490581	0
chr7	43863684	C	T	rs2528366		0.401757	0.405124	0.41992	0.393434	10624		Columns F -J show percentage of heterozygosity in various databases
chr7	43868401	G	T				0.481018			4717		Column K shows distance from the previous SNP, in nucleotides
chr7	43877983	A	C	rs586475	0.47944			0.28888	0.27923	9582		The GCK gene is highlighted in green
chr7	43879838	T	C	rs1181529	0.380661	0.515974	0.511044	0.499513	0.499989	1855
chr7	43890379	A	G	rs604060	0.472936		0.310315	0.300414	0.299678	10541		SNPs selected:
chr7	43904219	G	C		0.446304	0.364617	0.360919			13840		Range of heterozygosity from 30% to 50%					} to minimize the risk of selecting the same individuals
chr7	43910351	G	A	rs2730609	0.447231	0.427716	0.425734	0.435272	0.453517	6132		Different sources (gnomAD, 1000-genomes, Omni SNP array)					} and thus SNPs belonging to the same haplotypes
chr7	43910682	A	G		0.395885	0.432109	0.426567			331		Spread over ~700 kbp around the GCK gene
chr7	43911730	C	T	rs2528399		0.45647	0.445549	0.460576	0.429556	1048
chr7	43916727	T	G	rs2232108	0.365102	0.49401	0.484862	0.499758	0.497787	4997
chr7	43917013	G	A	rs2232105	0.365262	0.489617	0.479257	0.499884	0.494112	286
chr7	43944841	T	G	rs2251245		0.465256	0.425063	0.482328	0.449237	27828
chr7	43969408	T	G	rs2079390	0.4411	0.420527	0.42228	0.410535	0.431568	24567
chr7	43969657	G	A	rs17724605		0.496406	0.480778	0.497036	0.47761	249
chr7	43980540	G	T	rs2595644	0.314132	0.503994	0.498058	0.499293	0.495085	10883
chr7	43981034	A	C	rs2527811	0.315164	0.503195	0.492126	0.499263	0.49526	494
chr7	43984254	A	G	rs2527813	0.386866	0.477636	0.467387	0.467538	0.486428	3220
chr7	43989395	C	T	rs6463211	0.359556	0.516374	0.498705	0.499722	0.499868	5141
chr7	43997075	C	T		0.440577	0.482428	0.461106			7680
chr7	44000584	G	A	rs7807759	0.360613	0.507188	0.495449	0.499845	0.499816	3509
chr7	44027348	A	G		0.430014	0.444888	0.457143			26764
chr7	44028186	G	A			0.491613	0.442623			838
chr7	44040998	C	T		0.435122	0.448882				12812
chr7	44053729	T	C	rs7792830	0.426629	0.446086		0.447835	0.457748	12731
chr7	44082242	A	C	rs10228823		0.340655	0.346696	0.364592	0.388059	28513
chr7	44085131	T	C	rs56736316	0.316316	0.4377	0.4443	0.494613	0.463759	2889
chr7	44097696	T	C	rs6968228	0.438774	0.41254	0.414242	0.427876	0.465207	12565
chr7	44112529	A	G	rs7778745		0.34984	0.357235	0.387852	0.409763	14833
chr7	44121115	C	T	rs4640970	0.317608	0.402955	0.403721	0.485989	0.448662	8586
chr7	44127371	A	G	rs4724284	0.446528	0.381789	0.396887	0.397124	0.437102	6256
chr7	44140907	A	G	rs2595643	0.411295	0.450879	0.419447	0.467436	0.474264	13536
chr7	44145024	A	G		0.367322	0.428115	0.443917			4117
chr7	44148553	A	G	rs2595701	0.447125	0.314696	0.306563	0.333305	0.363652	3529
chr7	44150119	C	T		0.385206	0.432109	0.433651			1566
chr7	44155252	A	G	rs2075070	0.355624	0.440895	0.437527	0.458873	0.486733	5133
chr7	44156146	G	A		0.355032	0.4377	0.441951			894
chr7	44159224	T	C	rs2908280	0.382143	0.435304	0.432642	0.472058	0.477805	3078
chr7	44161809	A	G	rs3087370		0.324281	0.352028	0.329121	0.371075	2585
chr7	44174171	C	T			0.450479	0.467645			12362
chr7	44177191	A	G	rs17136076		0.357827	0.388552	0.361452	0.401962	3020
chr7	44178829	A	G	rs882019	0.350643	0.466054	0.459179	0.493615	0.496714	1638
chr7	44187376	G	A	p.Gly246Arg	Family A mutation
chr7	44188220	T	C	rs2010825	0.375065	0.440895		0.478782	0.486241	9391
chr7	44189010	C	T			0.31869				790
chr7	44189023	T	C	rs2268576	0.375309	0.442093	0.442524	0.477866	0.485879	13
chr7	44189274	T	C	rs2268575		0.318291	0.30807	0.315533	0.295371	251
chr7	44189321	A	G		0.375146	0.442492				47
chr7	44190468	T	G	rs2268573	0.375814	0.440895		0.476238	0.484456	1147
chr7	44191346	T	C	rs3808323		0.442891	0.466488	0.446274	0.452957	878
chr7	44192203	A	G	rs12534623		0.442492	0.453172	0.444289	0.450623	857
chr7	44192260	C	A	rs2971677		0.36262	0.368307	0.383259	0.351915	57
chr7	44193404	C	T	rs2908297		0.365016	0.368831	0.431031	0.41091	1144
chr7	44196069	C	T	rs4724290		0.417332	0.438256	0.49506	0.49041	2665
chr7	44200884	T	C	rs2041547	0.387915	0.426518	0.429003	0.465046	0.469906	4815
chr7	44203006	C	T	rs758989	0.382215	0.400559	0.40968	0.465152	0.46973	2122
chr7	44204322	G	A	rs2080033	0.38264	0.420527	0.424504	0.470036	0.475231	1316
chr7	44216137	G	A	rs2908290	0.308137	0.478035	0.486195	0.494737	0.490135	11815
chr7	44222802	C	T	rs1990458	0.330301	0.421326	0.425119	0.450135	0.453284	6665
chr7	44229968	G	A		0.444769	0.408147	0.411485			7166
chr7	44231216	T	G		0.377211	0.458466	0.46583			1248
chr7	44243953	C	T	rs1476892	0.470183	0.329872	0.3306	0.338347	0.349399	12737
chr7	44259706	G	A	rs1065359	0.336582	0.415335	0.424528	0.448222	0.450963	15753
chr7	44263456	T	C	rs1003573	0.419489	0.480032	0.478205	0.477273	0.478702	3750
chr7	44268785	A	G	rs917791	0.310871	0.415735	0.388599	0.427267	0.453546	5329
chr7	44280623	A	G	rs56338449	0.332053	0.397764	0.399225	0.409006	0.447893	11838
chr7	44280948	G	A	rs2075074	0.332271	0.390176	0.38601	0.40469	0.443811	325
chr7	44282868	A	G		0.339885	0.430112	0.414687			1920
chr7	44284564	A	G	rs2075069	0.36325	0.454872	0.447038	0.474008	0.485745	1696
chr7	44288665	G	A		0.315824	0.326278	0.32772			4101
chr7	44295824	G	A	rs67629407	0.314481			0.327481	0.40306	7159
chr7	44301371	G	A	rs35397936	0.312232	0.332268	0.326848	0.354632	0.420779	5547
chr7	44303029	C	G			0.415735	0.403979			1658
chr7	44312926	T	C	rs7457796	0.310477	0.359425	0.349741	0.387092	0.436633	9897
chr7	44313930	A	C	rs12702074	0.3107	0.345847	0.343056	0.375	0.42853	1004
chr7	44315541	T	C	rs4642534	0.39236	0.476837	0.473843	0.49142	0.495552	1611
chr7	44327055	T	C	rs10231886	0.31592	0.329872	0.327265	0.355923	0.417842	11514
chr7	44333582	C	T	rs3934887	0.324723	0.308706	0.315767	0.342527	0.416338	6527
chr7	44339406	A	G		0.344235	0.396565	0.400087			5824
chr7	44342440	C	T			0.306709	0.313556			3034
chr7	44342969	G	A	rs13234819	0.314076	0.371406	0.36997	0.42465	0.469254	529
chr7	44347738	G	A			0.315895	0.32279			4769
chr7	44353771	C	T	rs12155010	0.379223	0.43131	0.424295	0.462899	0.493952	6033
chr7	44361623	T	C	rs4410809	0.392138	0.345847	0.334945	0.385567	0.442371	7852
chr7	44361910	G	A		0.369831	0.421725	0.422462			287
chr7	44369003	G	T	rs9987059	0.312085	0.472045	0.478411	0.499323	0.495523	7093
chr7	44370331	G	C		0.3942	0.408546	0.425541			1328
chr7	44371637	G	A	rs6974322	0.312524	0.462061	0.474978	0.499999	0.498504	1306
chr7	44376509	G	A	rs10252085	0.411879	0.334665	0.343696	0.408665	0.481167	4872
chr7	44377171	A	G	rs12530904	0.391189	0.372204	0.372896	0.437129	0.485637	662
chr7	44378848	G	A			0.319888	0.339663			1677
chr7	44386549	A	G	rs10951763		0.301518		0.340388	0.235666	7701
chr7	44416072	G	C	rs6960920	0.32635	0.458866		0.489946	0.469151	29523
chr7	44442296	A	C	rs1473114	0.461124			0.26812	0.322603	26224
chr7	44466729	T	G		0.331534	0.462859	0.467358			24433
chr7	44485080	C	A		0.498704					18351
chr7	44504710	C	T		0.321698	0.450479	0.454271			19630
chr7	44515316	A	G	rs307016	0.422406	0.411342		0.469149	0.442338	10606
chr7	44527685	T	C		0.498764					12369
